# Supplementary material for: Micromorphology of Labellum in Selected Dendrobium Sw. (Orchidaceae, Dendrobieae)
Source: Int J Mol Sci. 2022 Aug 24;23(17):9578. doi: 10.3390/ijms23179578 (PMC9455781; doi:10.3390/ijms23179578)
Supplement: Supplementary file 1 [file ijms-23-09578-s001.zip]

Archive with 1 entries (1 files):
- ijms-1831996-supplementary.xlsx
