# Supplementary material for: Micromorphology of Labellum in Selected Dendrobium Sw. (Orchidaceae, Dendrobieae)
Source: Int J Mol Sci. 2022 Aug 24;23(17):9578. doi: 10.3390/ijms23179578 (PMC9455781; doi:10.3390/ijms23179578)
Supplement: Supplementary file 1 [file ijms-23-09578-s001.zip › ijms-1831996-supplementary.xlsx]

## Sheet: Arkusz1
			Section	Species	GenBank accession number
			Aporum Blume	Dendrobium acerosum Lindl.	AB972349.1
				Dendrobium hainanense Rolfe	KJ210450.1
			Cadetia Gaudich.	Cadetia maideniana (Schltr.) Schltr.	AY239948.1
			Conostalix Kraenzl.	Dendrobium lobbii Teijsm. & Binn.	AB593603.1
				Dendrobium pachyglossum C.S.P.Parish & Rchb.f.	AB593623.1
			Dendrobium Sw.	Dendrobium anosmum Lindl.	JN388570.1
				Dendrobium brymerianum Rchb.f.	JN388581.1
				Dendrobium chrysocrepis C.S.P.Parish & Rchb.f. ex Hook.f.	AB593531.1
				Dendrobium nobile Lindl.	JN388579.1
				Dendrobium parishii H.Low	KC568303.1
				Dendrobium regium Prain	AB593645.1
				Dendrobium scoriarum W.W.Sm.	KT779774.1
			Dendrocoryne Lindl. & Paxton	Dendrobium adae F.M.Bailey	EU430371.1
				Dendrobium falcorostrum Fitzg.	EU430377.1
				Dendrobium × delicatum (F.M.Bailey) F.M.Bailey	OL537364.1
			Distichophyllae Hk.f.	Dendrobium ellipsophyllum Tang & F.T.Wang	AF362033.1
				Dendrobium oligophyllum Gagnep.	KY966566.1
				Dendrobium uniflorum Griff.	AB593683.1
			Formosae (Benth. And Hk.f.) Hk.f.	Dendrobium christyanum Rchb.f.	KJ210426.1
				Dendrobium formosum Roxb. ex Lindl.	KX522642.1
			Grastidium (Blume) Blume	Dendrobium luzonense Lindl.	MK522200.1
				Dendrobium salaccense (Blume) Lindl.	JN388577.1
			Latouria (Blume) Miquel	Dendrobium bifalce Lindl.	EU430373.1
			Monophyllaea Bentham	Dendrobium carrii Rupp & C.T.White	EU430376.1
				Dendrobium monophyllum F.Muell.	EU430387.1
			Oxyglossum Schltr.	Dendrobium cuthbertsonii F.Muell.	AB593542.1
				Dendrobium prasinum Lindl.	AB593639.1
			Pedilonum (Blume) Blume	Dendrobium alaticaulinum P.Royen	AB593493.1
				Dendrobium roseipes Schltr.	AB593649.1
			Rhizobium Lindl. & Paxton	Dendrobium schoeninum Lindl.	EU430390.1
			Spatulata Lindl.	Dendrobium canaliculatum R.Br.	EU430375.1
